# Supplementary material for: A Novel NAC Transcription Factor From Eucalyptus, EgNAC141, Positively Regulates Lignin Biosynthesis and Increases Lignin Deposition
Source: Front Plant Sci. 2021 Apr 8;12:642090. doi: 10.3389/fpls.2021.642090 (PMC8061705; doi:10.3389/fpls.2021.642090)
Supplement: Supplementary file 1 [file Table_1.XLSX]

## Sheet: Sheet1
	Supplemental Table S1. Primers used in this study.
	Name	Forward Primer sequence	Reverse primer sequence
	Primers for Amplification
	EgNAC141	5´-ATGGAGAAGTACCCGACAGGTTTCAGG-3´	5´-GAGCCAATCCAGTTGCTCCCAATCCCAA-3´
	Primers for Subcellular localization
	EgNAC141	5´-ATGGAGAAGTACCCGACAGGTTTCAGG-3´	5´-GAGCCAATCCAGTTGCTCCCAATCCCAA-3´
	Primers for Yeast Self-activity Assay
	EgNAC141	5´-CGGGATCCCGATGGAGAAGTACCCGACAGGTTTCAGG-3´	5´-CCAAGCTTGGGAGCCAATCCAGTTGCTCCCAATCCCAA-3´
	Primers for Transient Expression Assay（LUC）
	ProAtCAD1	5'-GTTCCTTCAAGTAAGTCACTAT-3'	5'-GCTCTGTTTCTGGAGATTTCG-3'
	ProAtCOMT	5'-GATAACCAACTCTGATGACTTAC -3'	5'-GTGTCTCTGCCGTTGAACCCATT-3'
	ProAtCCOAOMT1	5'-GACGTTGCTTGATGGTGCTTTACC-3'	5'-TTGCTTCTGTTGTTGTCGTCGCCAT-3'
	ProAtCSE	5'-CAGCAAAGACAAAGAAATGATAAGTGTG-3'	5'-GCTGAGCTCTCCGCTTCCGACGGCAT-3'
	ProAtCCR1	5'-CAATGTATCTGGTTTCCCTAA-3'	5'-GGTGAGGCTACGTCGACTGGCAT-3'
	Primers for qRT–PCR
	AtActin2	5'-TGTGCCAATCTACGAGGGTTT-3'	5'-TTTCCCGCTC-TGCTGTTGT-3'
	AtCAD1	5'-AACCTCCATGATGCGAAGCTCGC-3'	5'-ATGTGCAAGCTGAATTGTCCACC-3'
	AtC3H1	5'-GTTGACATGAAGGGTCATG-3'	5'-GTACGCATGTAAGTAACG-3'
	AtCOMT	5'-CTGCTACGAGTCACTTCCAGAGG-3'	5'-GAGTAACTCAATAAGGTTAACACC-3'
	AtC4H	5'-TGTTGGACGTCGAAGCTGTCC-3'	5'-GGAGTGGTTAAGGATGTGCAAG-3'
	AtCCOAOMT1	5'-CTGGCTATGGATGTCAACAGAG-3'	5'-ACTGATCCGACGGCAGATAGTGA-3'
	AtCSE	5'-CAATGAGAGAGTTACTGAGGAAGAC-3'	5'-CAGCGAGTGATACATCCCTTCAT-3'
	AtHCT	5'-GCCAACATGGTATGCTGCAGG-3'	5'-AAGCTGCCATCATTAGTAGGAC-3'
	AtF5H1	5'GACACGTTTAGACCATCGAGG-3'	5'-AGCCGTGAGACCAAACACATCAT-3'
	AtCCR1	5'-GTGCAAGGACGAGAAGAACCCTAG-3'	5'-CGGATTCTTGCGATGCTGAAGG-3'
	AtPAL1	5'-GTTATTGTTGACCATGCTTTGATC-3'	5'-ACTCGTTGAGACATTCCATCATC-3'
	At4CL1	5'-CGATGACGATGACGAGCTTTTCAT-3'	5'-CCTGATGGAGCTTTAGGAATG-3'
	EgNAC141	5'-TGAACTCTCGCCGACCAATCTC-3'	5'-ATGCGAATTCACGCCTTAGCTC-3'
	EgNAC24	5'-AAGAGATCCCAGTGGTGCCAAG-3'	5'-TGATTTCTCCCATCGGTCTTCGG-3'
	EgNAC32	5'-CTGGATGATTGGGTGCTATGCAGAG-3'	5'-GCAGGTATGCTATAAGTTGGCAAT-3'
	EgNAC90	5'-CGAGTACTTTGGCCAATTCAAGC-3'	5'-TTTCTTCCTCAGATGCCTGTGC-3'
	EgNAC157	5'-CTGGATGTGCAGATGTATCATCGTC-3'	5'-CAGCTGGTCCCAATCCCACATT-3'
	EgEF-1α	5'-ACTGCCACACTTCTCACATTGCC-3'	5'-CAACAGCCACAGTCTGACGCAT-3'
