# Supplementary material for: A Novel NAC Transcription Factor From Eucalyptus, EgNAC141, Positively Regulates Lignin Biosynthesis and Increases Lignin Deposition
Source: Front Plant Sci. 2021 Apr 8;12:642090. doi: 10.3389/fpls.2021.642090 (PMC8061705; doi:10.3389/fpls.2021.642090)
Supplement: Supplementary file 2 [file Table_2.XLSX]

## Sheet: Sheet1
Supplementary Table 1. NAC proteins analyzed in the present study
Species	Protein	Locus name	Synonym	Other names
Eucalyptus grandis	EgrNAC1	Eucgr.A00357
	EgrNAC2	Eucgr.A00359
	EgrNAC5	Eucgr.A00362
	EgrNAC8	Eucgr.A00365
	EgrNAC9	Eucgr.A00368
	EgrNAC10	Eucgr.A00369
	EgrNAC11	Eucgr.A00370
	EgrNAC12	Eucgr.A00371
	EgrNAC13	Eucgr.A00435
	EgrNAC14	Eucgr.A00437
	EgrNAC15	Eucgr.A00494
	EgrNAC16	Eucgr.A00969
	Eucgr.A01420	Eucgr.A01420
	EgrNAC18	Eucgr.A02028
	EgrNAC19	Eucgr.A02070
	EgrNAC20	Eucgr.A02074
	EgrNAC21	Eucgr.A02635
	EgrNAC22	Eucgr.A02636
	EgrNAC23	Eucgr.A02637
	EgrNAC24	Eucgr.A02638
	EgrNAC25	Eucgr.A02639
	EgrNAC26	Eucgr.A02887
	EgrNAC27	Eucgr.B00529
	EgrNAC28	Eucgr.B00724
	EgrNAC31	Eucgr.B01624
	EgrNAC32	Eucgr.B02485
	EgrNAC33	Eucgr.B03208
	EgrNAC35	Eucgr.B03537
	EgrNAC36	Eucgr.B03693
	EgrNAC37	Eucgr.B03703
	EgrNAC39	Eucgr.B03823
	EgrNAC40	Eucgr.C00958
	EgrNAC41	Eucgr.C01264
	EgrNAC42	Eucgr.C02105
	EgrNAC43	Eucgr.C02446
	Eucgr.C03209	Eucgr.C03209
	Eucgr.C03286	Eucgr.C03286
	EgrNAC44	Eucgr.D00591
	EgrNAC45	Eucgr.D00592
	Eucgr.D00593	Eucgr.D00593
	EgrNAC46	Eucgr.D00594
	EgrNAC47	Eucgr.D00595
	EgrNAC48	Eucgr.D00665
	EgrNAC49	Eucgr.D01671
	Eucgr.D02026	Eucgr.D02026
	EgrNAC50	Eucgr.D02027
	EgrNAC51	Eucgr.D02182
	Eucgr.D02470	Eucgr.D02470
	Eucgr.D02472	Eucgr.D02472
	EgrNAC52	Eucgr.E00298
	EgrNAC53	Eucgr.E00541
	EgrNAC54	Eucgr.E00542
	EgrNAC56	Eucgr.E00545
	EgrNAC57	Eucgr.E00551
	EgrNAC61	Eucgr.E01053
	EgrNAC62	Eucgr.E01095
	EgrNAC64	Eucgr.E03226
	EgrNAC65	Eucgr.F01091
	EgrNAC66	Eucgr.F01093
	EgrNAC67	Eucgr.F01170
	EgrNAC68	Eucgr.F01449
	EgrNAC69	Eucgr.F01463
	EgrNAC70	Eucgr.F01535
	EgrNAC71	Eucgr.F01536
	EgrNAC72	Eucgr.F01537
	EgrNAC73	Eucgr.F01538
	EgrNAC74	Eucgr.F01539
	EgrNAC75	Eucgr.F02615
	EgrNAC76	Eucgr.F02771
	EgrNAC77	Eucgr.F02910
	EgrNAC78	Eucgr.F03588
	EgrNAC79	Eucgr.F03962
	EgrNAC80	Eucgr.F03963
	EgrNAC81	Eucgr.F04097
	EgrNAC82	Eucgr.F04341
	EgrNAC83	Eucgr.G00054
	EgrNAC84	Eucgr.G01047
	EgrNAC85	Eucgr.G01049
	EgrNAC86	Eucgr.G01052
	EgrNAC87	Eucgr.G01053
	EgrNAC89	Eucgr.G01060
	EgrNAC90	Eucgr.G01061
	EgrNAC91	Eucgr.G01063
	EgrNAC93	Eucgr.G01066
	EgrNAC94	Eucgr.G01067
	Eucgr.G01073	Eucgr.G01073
	EgrNAC98	Eucgr.G01074
	EgrNAC99	Eucgr.G01075
	EgrNAC100	Eucgr.G01077
	EgrNAC101	Eucgr.G01078
	EgrNAC102	Eucgr.G01081
	EgrNAC103	Eucgr.G01082
	EgrNAC104	Eucgr.G01083
	EgrNAC105	Eucgr.G01507
	EgrNAC106	Eucgr.G01548
	EgrNAC107	Eucgr.G01550
	EgrNAC108	Eucgr.G01551
	EgrNAC112	Eucgr.G01758
	EgrNAC113	Eucgr.G01984
	EgrNAC114	Eucgr.G02349
	EgrNAC115	Eucgr.G02486
	EgrNAC116	Eucgr.G02506
	EgrNAC117	Eucgr.G02740
	EgrNAC119	Eucgr.H00614
	EgrNAC120	Eucgr.H00826
	EgrNAC121	Eucgr.H03362
	EgrNAC122	Eucgr.H03387
	EgrNAC123	Eucgr.H05089
	EgrNAC124	Eucgr.I00056
	EgrNAC125	Eucgr.I00057
	EgrNAC126	Eucgr.I00058
	EgrNAC127	Eucgr.I00059
	EgrNAC129	Eucgr.I00060
	EgrNAC131	Eucgr.I00095
	EgrNAC132	Eucgr.I00097
	Eucgr.I00098	Eucgr.I00098
	EgrNAC133	Eucgr.I00099
	EgrNAC134	Eucgr.I00100
	EgrNAC135	Eucgr.I00101
	EgrNAC136	Eucgr.I00102
	EgrNAC137	Eucgr.I00191
	EgrNAC138	Eucgr.I00192
	EgrNAC139	Eucgr.I00193
	EgrNAC140	Eucgr.I00213
	EgrNAC141	Eucgr.I00583
	EgrNAC142	Eucgr.I00587
	Eucgr.I01360	Eucgr.I01360
	Eucgr.I01362	Eucgr.I01362
	Eucgr.I01363	Eucgr.I01363
	EgrNAC143	Eucgr.I01494
	EgrNAC144	Eucgr.I01940
	EgrNAC145	Eucgr.I01958
	EgrNAC146	Eucgr.I02366
	EgrNAC147	Eucgr.I02571
	EgrNAC151	Eucgr.I02578
	EgrNAC152	Eucgr.I02695
	EgrNAC153	Eucgr.J00505
	EgrNAC154	Eucgr.J00508
	EgrNAC155	Eucgr.J00509
	EgrNAC156	Eucgr.J00511
	EgrNAC157	Eucgr.J00512
	EgrNAC158	Eucgr.J00513
	EgrNAC159	Eucgr.J00514
	EgrNAC160	Eucgr.J00516
	EgrNAC161	Eucgr.J00517
	EgrNAC162	Eucgr.J00518
	EgrNAC163	Eucgr.J00519
	EgrNAC164	Eucgr.J00520
	EgrNAC165	Eucgr.J00521
	EgrNAC166	Eucgr.J00531
	EgrNAC167	Eucgr.J00940
	EgrNAC168	Eucgr.J01038
	EgrNAC169	Eucgr.J02254
	EgrNAC170	Eucgr.K01061
	EgrNAC171	Eucgr.K01228
	EgrNAC172	Eucgr.K01471
	EgrNAC173	Eucgr.K01472
	EgrNAC175	Eucgr.K02205
	EgrNAC176	Eucgr.K02225
	EgrNAC177	Eucgr.K02303
	Eucgr.K02719	Eucgr.K02719
	EgrNAC178	Eucgr.K03256
	EgrNAC186	Eucgr.L01867
	Eucgr.L01924	Eucgr.L01924
	Eucgr.L01925	Eucgr.L01925
	Eucgr.L02201	Eucgr.L02201
	Eucgr.L02202	Eucgr.L02202
	Eucgr.L02499	Eucgr.L02499
	Eucgr.L02501	Eucgr.L02501
	EgrNAC188	Eucgr.L02674
	Eucgr.L02683	Eucgr.L02683
	Eucgr.L02695	Eucgr.L02695
	Eucgr.L02867	Eucgr.L02867
	EgrNAC189	Eucgr.L03347
Populus trichocarpa	PNAC001	POPTR_0009s05700.1
	PNAC002	POPTR_0018s10310.1
	PNAC003	POPTR_0017s09630.1
	PNAC004	POPTR_0005s20240.1
	PNAC005	POPTR_0005s07060.1
	PNAC006	POPTR_0002s08150.1
	PNAC007	POPTR_0007s04780.1
	PNAC008	POPTR_0015s14770.1
	PNAC009	POPTR_0003s11250.1
	PNAC010	POPTR_0012s14660.1
	PNAC011	POPTR_0001s00220.1
	PNAC012	POPTR_0010s13980.1
	PNAC013	POPTR_0008s11550.1
	PNAC014	POPTR_0017s11830.1
	PNAC015	POPTR_0004s12850.1
	PNAC016	POPTR_0004s12850.1
	PNAC017	POPTR_0001s45250.1
	PNAC018	POPTR_0011s15230.1
	PNAC019	POPTR_0011s15230.1
	PNAC020	POPTR_0014s07220.1
	PNAC021	POPTR_0002s15550.1
	PNAC022	POPTR_0014s07220.1
	PNAC023	POPTR_0002s15530.1
	PNAC026	POPTR_0013s10770.1
	PNAC027	POPTR_0043s00220.1
	PNAC028	POPTR_0005s22180.1
	PNAC029	POPTR_0002s06210.1
	PNAC030	POPTR_0014s07210.1
	PNAC031	POPTR_0014s10350.1
	PNAC032	POPTR_0014s10350.1
	PNAC033	POPTR_0002s18310.1
	PNAC034	POPTR_0002s18320.1
	PNAC035	POPTR_0002s17700.1
	PNAC036	POPTR_0002s15560.1
	PNAC037	POPTR_0014s10320.1
	PNAC038	POPTR_0014s10320.1
	PNAC039	POPTR_0010s18180.1
	PNAC040	POPTR_0008s08100.1
	PNAC041	POPTR_0005s10100.1
	PNAC042	POPTR_0007s08420.1
	PNAC043	POPTR_0004s04920.1
	PNAC044	POPTR_0016s05580.1
	PNAC045	POPTR_0016s08970.1
	PNAC046	POPTR_0006s13140.1
	PNAC047	POPTR_0011s04650.1
	PNAC048	POPTR_0004s03820.1
	PNAC049	POPTR_0017s02020.1
	PNAC050	POPTR_0004s07910.1
	PNAC051	POPTR_0011s12190.1
	PNAC052	POPTR_0014s04080.1
	PNAC053	POPTR_0010s17350.1
	PNAC054	POPTR_0003s10250.1
	PNAC055	POPTR_0014s02580.1
	PNAC056	POPTR_0019s11330.1
	PNAC057	POPTR_0015s00520.1
	PNAC058	POPTR_0013s11740.1
	PNAC059	POPTR_0005s27720.1
	PNAC060	POPTR_0002s00730.1
	PNAC061	POPTR_0001s22770.1
	PNAC062	POPTR_0008s07950.1
	PNAC063	POPTR_0010s18420.1
	PNAC064	POPTR_0019s09130.1
	PNAC065	POPTR_0003s03670.1
	PNAC066	POPTR_0004s23970.1
	PNAC067	POPTR_0005s10610.1
	PNAC068	POPTR_0004s18860.1
	PNAC069	POPTR_0009s14370.1
	PNAC070	POPTR_0007s13910.1
	PNAC071	POPTR_0007s13910.1
	PNAC072	POPTR_0006s29180.1
	PNAC073	POPTR_0018s03910.1
	PNAC074	POPTR_0016s02780.1
	PNAC075	POPTR_0097s00280.1
	PNAC076	POPTR_0009s16290.1
	PNAC077	POPTR_0015s00940.1
	PNAC078	POPTR_0017s06000.1
	PNAC079	POPTR_0009s07640.1
	PNAC080	POPTR_0001s11660.1
	PNAC081	POPTR_0005s22710.1
	PNAC082	POPTR_0003s14950.1
	PNAC083	POPTR_0002s05820.1
	PNAC084	POPTR_0014s10060.1
	PNAC085	POPTR_0002s17950.1
	PNAC086	POPTR_0011s15640.1
	PNAC087	POPTR_0001s35490.1
	PNAC088	POPTR_0019s13130.1
	PNAC089	POPTR_0001s26380.1
	PNAC090	POPTR_0013s05080.1
	PNAC091	POPTR_0019s04690.1
	PNAC092	POPTR_0017s05970.1
	PNAC093	POPTR_0006s04990.1
	PNAC094	POPTR_0010s23630.1
	PNAC095	POPTR_0006s02930.1
	PNAC096	POPTR_0097s00260.1
	PNAC097	POPTR_0302s00220.1
	PNAC098	POPTR_0013s07720.1
	PNAC099	POPTR_0006s02910.1
	PNAC100	POPTR_0011s12420.1
	PNAC101	POPTR_0001s41490.1
	PNAC102	POPTR_0011s05760.1
	PNAC103	POPTR_0015s05450.1
	PNAC104	POPTR_0012s03510.1
	PNAC105	POPTR_0015s03700.1
	PNAC106	POPTR_0012s05280.1
	PNAC107	POPTR_0009s02430.1
	PNAC108	POPTR_0001s22630.1
	PNAC109	POPTR_0006s19350.1
	PNAC110	POPTR_0015s00640.1
	PNAC111	POPTR_0012s00760.1
	PNAC112	POPTR_0013s09280.1
	PNAC113	POPTR_0019s09400.1
	PNAC114	POPTR_0003s08830.1
	PNAC115	POPTR_0001s02710.1
	PNAC116	POPTR_0019s13140.1
	PNAC117	POPTR_0009s05690.1
	PNAC118	POPTR_0011s12400.1
	PNAC119	POPTR_0007s02050.1
	PNAC120	POPTR_0001s41460.1
	PNAC121	POPTR_0017s04800.1
	PNAC122	POPTR_0007s01350.1
	PNAC123	POPTR_0011s05740.1
	PNAC124	POPTR_0004s04900.1
	PNAC125	POPTR_0005s24750.1
	PNAC126	POPTR_0002s03830.1
	PNAC127	POPTR_0006s15740.1
	PNAC128	POPTR_0006s15740.1
	PNAC129	POPTR_0010s23650.1
	PNAC130	POPTR_0008s03170.1
	PNAC131	POPTR_0007s03840.1
	PNAC132	POPTR_0005s06040.1
	PNAC133	POPTR_0015s11420.1
	PNAC134	POPTR_0001s33260.1
	PNAC135	POPTR_0017s09030.1
	PNAC136	POPTR_0003s16490.1
	PNAC137	POPTR_0001s13380.1
	PNAC138	POPTR_0012s10530.1
	PNAC139	POPTR_0004s11840.1
	PNAC140	POPTR_0012s03100.1
	PNAC141	POPTR_0012s03130.1
	PNAC142	POPTR_0014s10370.1
	PNAC143	POPTR_0012s03120.1
	PNAC144	POPTR_0019s04710.1
	PNAC145	POPTR_0013s05110.1
	PNAC146	POPTR_0016s07680.1
	PNAC147	POPTR_0016s07690.1
	PNAC148	POPTR_0006s22580.1
	PNAC149	POPTR_0097s00210.1
	PNAC150	POPTR_0017s08490.1
	PNAC151	POPTR_0011s11600.1
	PNAC152	POPTR_0001s40680.1
	PNAC153	POPTR_0017s12210.1
	PNAC154	POPTR_0015s02170.1
	PNAC155	POPTR_0012s01610.1
	PNAC156	POPTR_0006s24740.1
	PNAC157	POPTR_0004s10720.1
	PNAC158	POPTR_0005s08440.1
	PNAC159	POPTR_0014s16160.1
	PNAC160	POPTR_0007s04250.1
	PNAC161	POPTR_0003s01720.1
	PNAC162	POPTR_0001s21440.1
	PNAC163	POPTR_0005s06510.1
Arabidopsis thaliana	ANAC001	At1g01010	NTL10
	ANAC002	At1g01720	ATAF1
	ANAC003	At1g02220
	ANAC004	At1g02230
	ANAC005	At1g02250
	ANAC006	At1g03490
	ANAC007	At1g12260	VND4	VASCULAR RELATED NAC-DOMAIN PROTEIN 4
	ANAC008	At1g25580
	ANAC009	At1g26870	FEZ
	ANAC010	At1g28470
	ANAC011	At1g32510
	ANAC012	At1g32770	SND1/NST3	SECONDARY WALL-ASSOCIATED NAC DOMAIN PROTEIN
	ANAC013	At1g32870	NTL1
	ANAC014a	At1g33060.1	NTL2
	ANAC014b	At1g33060.2
	ANAC015	At1g33280
	ANAC016a	At1g34180.1	NTL3
	ANAC016b	At1g34180.2
	ANAC017	At1g34190	NTL7
	ANAC018	At1g52880	NAM
	ANAC019	At1g52890
	ANAC020	At1g54330
	ANAC021	At1g56010.1	NAC1
	ANAC022	At1g56010.2	NAC1
	ANAC023	At1g60280
	ANAC024	At1g60350
	ANAC025	At1g61110
	ANAC026	At1g62700	VND5	VASCULAR RELATED NAC-DOMAIN PROTEIN 5
	ANAC027a	At1g64100
	ANAC027b	At1g64105
	ANAC028	At1g65910
	ANAC029	At1g69490	NAP	NAC-LIKE, ACTIVATED BY AP3/PI
	ANAC030	At1g71930	VND7	VASCULAR RELATED NAC-DOMAIN PROTEIN 7
	ANAC031	At1g76420	CUC3	CUP SHAPED COTYLEDON 3
	ANAC032	At1g77450	GRAB1-like
	ANAC033	At1g79580	SMB	SOMBRERO
	ANAC034	At2g02450.1	LOV1	LONG VEGETATIVE PHASE 1
	ANAC035	At2g02450.2
	ANAC036	At2g17040
	ANAC037	At2g18060	VND1	VASCULAR RELATED NAC-DOMAIN PROTEIN 1
	ANAC038	At2g24430
	ANAC039	At2g27300	NTL8	NTM1-LIKE PROTEIN 8
	ANAC040	At2g33480.1
	ANAC041	At2g33480.2
	ANAC042	At2g43000
	ANAC043	At2g46770	NST1	NAC SECONDARY WALL THICKENING PROMOTING FACTOR 1
	ANAC044	At3g01600
	ANAC045	At3g03200
	ANAC046	At3g04060
	ANAC047a	At3g04070.1
	ANAC047b	At3g04070.2
	ANAC048a	At3g04420.1
	ANAC048b	At3g04420.2
	ANAC049	At3g04430
	ANAC050a	At3g10480.1
	ANAC050b	At3g10480.2
	ANAC051	At3g10490.1
	ANAC052	At3g10490.2
	ANAC053	At3g10500	NTL4
	ANAC054	At3g12910
	ANAC055	At3g12977
	AtCUC1	At3g15170	CUC1	CUP-SHAPED COTYLEDON 1
	AtNAC3	At3g15500	AtNAC3	ARR genes
	AtNAC2	At3g15510	NAC2
	ANAC057	At3g17730
	ANAC058	At3g18400
	ANAC059	At3g29035	AtNAC3
	ANAC060	At3g44290	NTL5
	ANAC061a	At3g44350.1
	ANAC061b	At3g44350.2
	ANAC062	At3g49530	NTL6
	ANAC063	At3g55210
	ANAC064	At3g56530
	ANAC065	At3g56560
	ANAC066	At3g61910	NST2	NAC SECONDARY WALL THICKENING PROMOTING FACTOR 2
	ANAC067	At4g01520
	ANAC068a	At4g01540.1	NTM1/NTL12	NAC WITH TRANSMEMBRANE MOTIF 1
	ANAC068b	At4g01540.2	NTM1/NTL12	NAC WITH TRANSMEMBRANE MOTIF 1
	ANAC069	At4g01550	NTM2/NTL13	NAC WITH TRANSMEMBRANE MOTIF 2
	ANAC070	At4g10350
	ANAC071	At4g17980
	ANAC072a	At4g27410.2	RD26	RESPONSIVE TO DESSICATION 26
	ANAC072b	At4g27410.3	RD26	RESPONSIVE TO DESSICATION 26
	ANAC073	At4g28500
	ANAC074	At4g28530.1
	ANAC075	At4g29230
	ANAC076a	At4g35580.1	NTL9/CBNAC
	ANAC076b	At4g35580.2	NTL9/CBNAC
	AtVND2	At4g36160	VND2	VASCULAR-RELATED NAC-DOMAIN 2
	ANAC077	At5g04400
	ANAC078	At5g04410	NTL11/NAC2
	ANAC079	At5g07680	AtNAC4
	ANAC081	At5g08790	ATAF2
	ANAC082	At5g09330	VNI1	VND-INTERACTING1
	ANAC083	At5g13180	VNI2	VND-INTERACTING2
	ANAC084	At5g14000
	ANAC085	At5g14490
	ANAC086	At5g17260
	ANAC087	At5g18270
	ANAC088	At5g18300
	ANAC089	At5g22290	FAN
	ANAC090	At5g22380
	ANAC091	At5g24590	TIP	TCV-INTERACTING PROTEIN
	ANAC092	At5g39610	ORE1/AtNAC2/6	ARR genes
	ANAC093	At5g39690
	ANAC094	At5g39820
	ANAC095	At5g41090
	ANAC096	At5g46590
	ANAC097	At5g50820
	ANAC098	At5g53950	CUC2	CUP-SHAPED COTYLEDON 2
	ANAC099	At5g56620
	ANAC100	At5g61430	AtNAC5
	ANAC101	At5g62380	VND6	VASCULAR-RELATED NAC DOMAIN 6
	ANAC102	At5g63790
	ANAC103	At5g64060
	ANAC104	At5g64530	XND1	XYLEM NAC DOMAIN 1
	ANAC105	At5g66300	VND3	VASCULAR-RELATED NAC DOMAIN 3

## Sheet: Sheet2
Eucgr.A00357	EgrNAC1
Eucgr.A00359	EgrNAC2
Eucgr.A00360	EgrNAC3
Eucgr.A00361	EgrNAC4
Eucgr.A00362	EgrNAC5
Eucgr.A00363	EgrNAC6
Eucgr.A00364	EgrNAC7
Eucgr.A00365	EgrNAC8
Eucgr.A00368	EgrNAC9
Eucgr.A00369	EgrNAC10
Eucgr.A00370	EgrNAC11
Eucgr.A00371	EgrNAC12
Eucgr.A00435	EgrNAC13
Eucgr.A00437	EgrNAC14
Eucgr.A00494	EgrNAC15
Eucgr.A00969	EgrNAC16
Eucgr.A01272	EgrNAC17
Eucgr.A02028	EgrNAC18
Eucgr.A02070	EgrNAC19
Eucgr.A02074	EgrNAC20
Eucgr.A02635	EgrNAC21
Eucgr.A02636	EgrNAC22
Eucgr.A02637	EgrNAC23
Eucgr.A02638	EgrNAC24
Eucgr.A02639	EgrNAC25
Eucgr.A02887	EgrNAC26
Eucgr.B00529	EgrNAC27
Eucgr.B00724	EgrNAC28
Eucgr.B01567	EgrNAC29
Eucgr.B01593	EgrNAC30
Eucgr.B01624	EgrNAC31
Eucgr.B02485	EgrNAC32
Eucgr.B03208	EgrNAC33
Eucgr.B03439	EgrNAC34
Eucgr.B03537	EgrNAC35
Eucgr.B03693	EgrNAC36
Eucgr.B03703	EgrNAC37
Eucgr.B03704	EgrNAC38
Eucgr.B03823	EgrNAC39
Eucgr.C00958	EgrNAC40
Eucgr.C01264	EgrNAC41
Eucgr.C02105	EgrNAC42
Eucgr.C02446	EgrNAC43
Eucgr.D00591	EgrNAC44
Eucgr.D00592	EgrNAC45
Eucgr.D00594	EgrNAC46
Eucgr.D00595	EgrNAC47
Eucgr.D00665	EgrNAC48
Eucgr.D01671	EgrNAC49
Eucgr.D02027	EgrNAC50
Eucgr.D02182	EgrNAC51
Eucgr.E00298	EgrNAC52
Eucgr.E00541	EgrNAC53
Eucgr.E00542	EgrNAC54
Eucgr.E00543	EgrNAC55
Eucgr.E00545	EgrNAC56
Eucgr.E00551	EgrNAC57
Eucgr.E00573	EgrNAC58
Eucgr.E00574	EgrNAC59
Eucgr.E00575	EgrNAC60
Eucgr.E01053	EgrNAC61
Eucgr.E01095	EgrNAC62
Eucgr.E03225	EgrNAC63
Eucgr.E03226	EgrNAC64
Eucgr.F01091	EgrNAC65
Eucgr.F01093	EgrNAC66
Eucgr.F01170	EgrNAC67
Eucgr.F01449	EgrNAC68
Eucgr.F01463	EgrNAC69
Eucgr.F01535	EgrNAC70
Eucgr.F01536	EgrNAC71
Eucgr.F01537	EgrNAC72
Eucgr.F01538	EgrNAC73
Eucgr.F01539	EgrNAC74
Eucgr.F02615	EgrNAC75
Eucgr.F02771	EgrNAC76
Eucgr.F02910	EgrNAC77
Eucgr.F03588	EgrNAC78
Eucgr.F03962	EgrNAC79
Eucgr.F03963	EgrNAC80
Eucgr.F04097	EgrNAC81
Eucgr.F04341	EgrNAC82
Eucgr.G00054	EgrNAC83
Eucgr.G01047	EgrNAC84
Eucgr.G01049	EgrNAC85
Eucgr.G01052	EgrNAC86
Eucgr.G01053	EgrNAC87
Eucgr.G01058	EgrNAC88
Eucgr.G01060	EgrNAC89
Eucgr.G01061	EgrNAC90
Eucgr.G01063	EgrNAC91
Eucgr.G01064	EgrNAC92
Eucgr.G01066	EgrNAC93
Eucgr.G01067	EgrNAC94
Eucgr.G01069	EgrNAC95
Eucgr.G01070	EgrNAC96
Eucgr.G01071	EgrNAC97
Eucgr.G01074	EgrNAC98
Eucgr.G01075	EgrNAC99
Eucgr.G01077	EgrNAC100
Eucgr.G01078	EgrNAC101
Eucgr.G01081	EgrNAC102
Eucgr.G01082	EgrNAC103
Eucgr.G01083	EgrNAC104
Eucgr.G01507	EgrNAC105
Eucgr.G01548	EgrNAC106
Eucgr.G01550	EgrNAC107
Eucgr.G01551	EgrNAC108
Eucgr.G01553	EgrNAC109
Eucgr.G01554	EgrNAC110
Eucgr.G01555	EgrNAC111
Eucgr.G01758	EgrNAC112
Eucgr.G01984	EgrNAC113
Eucgr.G02349	EgrNAC114
Eucgr.G02486	EgrNAC115
Eucgr.G02506	EgrNAC116
Eucgr.G02740	EgrNAC117
Eucgr.G02742	EgrNAC118
Eucgr.H00614	EgrNAC119
Eucgr.H00826	EgrNAC120
Eucgr.H03362	EgrNAC121
Eucgr.H03387	EgrNAC122
Eucgr.H05089	EgrNAC123
Eucgr.I00056	EgrNAC124
Eucgr.I00057	EgrNAC125
Eucgr.I00058	EgrNAC126
Eucgr.I00059	EgrNAC127
Eucgr.I00059.4	EgrNAC128
Eucgr.I00060	EgrNAC129
Eucgr.I00060.2	EgrNAC130
Eucgr.I00095	EgrNAC131
Eucgr.I00097	EgrNAC132
Eucgr.I00099	EgrNAC133
Eucgr.I00100	EgrNAC134
Eucgr.I00101	EgrNAC135
Eucgr.I00102	EgrNAC136
Eucgr.I00191	EgrNAC137
Eucgr.I00192	EgrNAC138
Eucgr.I00193	EgrNAC139
Eucgr.I00213	EgrNAC140
Eucgr.I00583	EgrNAC141
Eucgr.I00587	EgrNAC142
Eucgr.I01494	EgrNAC143
Eucgr.I01940	EgrNAC144
Eucgr.I01958	EgrNAC145
Eucgr.I02366	EgrNAC146
Eucgr.I02571	EgrNAC147
Eucgr.I02573	EgrNAC148
Eucgr.I02574	EgrNAC149
Eucgr.I02576	EgrNAC150
Eucgr.I02578	EgrNAC151
Eucgr.I02695	EgrNAC152
Eucgr.J00505	EgrNAC153
Eucgr.J00508	EgrNAC154
Eucgr.J00509	EgrNAC155
Eucgr.J00511	EgrNAC156
Eucgr.J00512	EgrNAC157
Eucgr.J00513	EgrNAC158
Eucgr.J00514	EgrNAC159
Eucgr.J00516	EgrNAC160
Eucgr.J00517	EgrNAC161
Eucgr.J00518	EgrNAC162
Eucgr.J00519	EgrNAC163
Eucgr.J00520	EgrNAC164
Eucgr.J00521	EgrNAC165
Eucgr.J00531	EgrNAC166
Eucgr.J00940	EgrNAC167
Eucgr.J01038	EgrNAC168
Eucgr.J02254	EgrNAC169
Eucgr.K01061	EgrNAC170
Eucgr.K01228	EgrNAC171
Eucgr.K01471	EgrNAC172
Eucgr.K01472	EgrNAC173
Eucgr.K01845	EgrNAC174
Eucgr.K02205	EgrNAC175
Eucgr.K02225	EgrNAC176
Eucgr.K02303	EgrNAC177
Eucgr.K03256	EgrNAC178
Eucgr.K03356	EgrNAC179
Eucgr.K03357	EgrNAC180
Eucgr.K03358	EgrNAC181
Eucgr.K03359	EgrNAC182
Eucgr.K03360	EgrNAC183
Eucgr.K03361	EgrNAC184
Eucgr.L00819	EgrNAC185
Eucgr.L01867	EgrNAC186
Eucgr.L02267	EgrNAC187
Eucgr.L02674	EgrNAC188
Eucgr.L03347	EgrNAC189
